# Supplementary material for: Molecular Characterization of Astrocytoma Progression Towards Secondary Glioblastomas Utilizing Patient-Matched Tumor Pairs
Source: Cancers (Basel). 2020 Jun 26;12(6):1696. doi: 10.3390/cancers12061696 (PMC7352509; doi:10.3390/cancers12061696)
Supplement: Supplementary file 1 [file cancers-12-01696-s001.zip]

Archive with 12 entries (11 files):
- Supporting_Tables_and_Figures/
- Supporting_Tables_and_Figures/Table_S1_PatientCohort.xlsx
- Supporting_Tables_and_Figures/Table_S2_aCGHProfiles.xlsx
- Supporting_Tables_and_Figures/Table_S3_geneExpProfiles.xlsx
- Supporting_Tables_and_Figures/Table_S4_diffGeneExp_Tumor_vs_Normal.xlsx
- Supporting_Tables_and_Figures/Table_S5_diffGeneExp_IDHmut_vs_wt.xlsx
- Supporting_Tables_and_Figures/Table_S6_gCIMP_and_Verhaak_Correlations.xlsx
- Supporting_Tables_and_Figures/Table_S7_HMM_Predictions.xlsx
- Supporting_Tables_and_Figures/Table_S8_ExomeSeq_Predictions.xlsx
- Supporting_Tables_and_Figures/Figure_S1.pdf
- Supporting_Tables_and_Figures/Figure_S2.pdf
- Supporting_Tables_and_Figures/Figure_S3.pdf
