# Supplementary material for: Molecular Characterization of Astrocytoma Progression Towards Secondary Glioblastomas Utilizing Patient-Matched Tumor Pairs
Source: Cancers (Basel). 2020 Jun 26;12(6):1696. doi: 10.3390/cancers12061696 (PMC7352509; doi:10.3390/cancers12061696)
Supplement: Supplementary file 1 [file cancers-12-01696-s001.zip › Supporting_Tables_and_Figures/Table_S1_PatientCohort.xlsx]

## Sheet: TabS1_PatientCohort
Patient	Status	aCGH	RNA-seq	Exome-Seq	Histological Diagnosis	IDH1 Mutation	IDH1 detected in Exome-Seq	Tumor Content	Therapy before Surgery	Type of Chemotherapy
P01-A2	initial	no	yes	yes	Astrocytoma WHO grade II	yes	no	NA	no	-
P01-A3	recurrent	yes	yes	yes	Astrocytoma WHO grade III	yes	no	80	surgery initial tumor	-
P02-A2	initial	no	yes	no	Astrocytoma WHO grade II	yes	NA	80	no	-
P02-A3	recurrent	no	yes	no	Astrocytoma WHO grade III	yes	NA	10	surgery initial tumor, irradiation, chemo	ACNU/VP 16
P03-A2i	initial	no	yes	no	Astrocytoma WHO grade II	yes	NA	80	no	-
P03-A2r	recurrent	yes	yes	yes	Astrocytoma WHO grade II	yes	yes	50	surgery initial tumor, irradiation	-
P03-G4l	recurrent	yes	yes	yes	Glioblastoma WHO grade IV	yes	yes	50	surgery recurrent tumor, irradiation	-
P04-A2	initial	yes	yes	yes	Astrocytoma WHO grade II	yes	yes	80	NA	-
P04-G4	recurrent	yes	yes	yes	Glioblastoma WHO grade IV	yes	yes	50	NA	-
P05-A2	initial	yes	yes	yes	Astrocytoma WHO grade II	yes	yes	80	no	-
P05-G4	recurrent	yes	yes	yes	Glioblastoma WHO grade IV	yes	yes	80	surgery initial tumor	-
P06-A2	initial	yes	yes	yes	Astrocytoma WHO grade II	yes	yes	80	no	-
P06-G4	recurrent	yes	yes	yes	Glioblastoma WHO grade IV	yes	yes	45	surgery initial tumor	-
P07-A3	initial	yes	yes	yes	Astrocytoma WHO grade III	no	no	70	no	-
P07-G4	recurrent	yes	yes	yes	Glioblastoma WHO grade IV	no	no	60	surgery initial tumor, irradiation, chemo	Temodal
P08-A3	initial	yes	yes	yes	Astrocytoma WHO grade III	yes	yes	70	no	-
P08-G4	recurrent	yes	yes	yes	Glioblastoma WHO grade IV	yes	no	20	surgery initial tumor, irradiation	-
P09-A3	initial	yes	yes	no	Astrocytoma WHO grade III	no	NA	80	irradiation, chemo	NA
P09-G4	recurrent	yes	yes	no	Glioblastoma WHO grade IV	no	NA	70	surgery initial tumor, irradiation, chemo	Temodal
P10-A3	initial	yes	yes	yes	Astrocytoma WHO grade III	yes	yes	80	no	-
P10-G4	recurrent	yes	yes	yes	Glioblastoma WHO grade IV	yes	yes	80	surgery initial tumor, irradiation, chemo	ACNU/VM 26
P11-A3	initial	yes	yes	yes	Astrocytoma WHO grade III	yes	yes	80	no	-
P11-G4	recurrent	yes	yes	yes	Glioblastoma WHO grade IV	yes	yes	80	surgery initial tumor, irradiation	-
P12-A3	initial	yes	yes	yes	Astrocytoma WHO grade III	no	no	75	no	-
P12-G4	recurrent	yes	yes	yes	Glioblastoma WHO grade IV	no	no	65	surgery initial tumor, irradiation, chemo	Temodal
P13-A3	initial	yes	yes	yes	Astrocytoma WHO grade III	yes	yes	50	NA	-
P13-G4	recurrent	yes	yes	yes	Glioblastoma WHO grade IV	yes	yes	50	NA	-
P14-A3	initial	yes	yes	yes	Astrocytoma WHO grade III	no	no	65	no	-
P14-G4	recurrent	yes	yes	yes	Glioblastoma WHO grade IV	no	no	NA	surgery initial tumor, irradiation	-
P15-A3i	initial	yes	yes	yes	Astrocytoma WHO grade III	yes	yes	90	irradiation, chemo	Temodal
P15-A3r	recurrent	yes	yes	yes	Astrocytoma WHO grade III	yes	yes	80	surgery initial tumor, irradiation, chemo	Temodal
P16-A3	initial	yes	yes	no	Astrocytoma WHO grade III	no	NA	25	no	-
P16-G4	recurrent	yes	yes	no	Glioblastoma WHO grade IV	no	NA	NA	surgery initial tumor, irradiation, chemo	ACNU
P17-A2	initial	no	yes	yes	Astrocytoma WHO grade II	yes	no	90	no	-
P17-A3	recurrent	no	yes	yes	Astrocytoma WHO grade III	yes	no	NA	surgery initial tumor	-
P18-A2i	initial	yes	yes	yes	Astrocytoma WHO grade II	yes	yes	90	no	-
P18-A2r	recurrent	no	yes	no	Astrocytoma WHO grade II	yes	NA	75	surgery initial tumor	-
P18-A3r	recurrent	no	yes	no	Astrocytoma WHO grade III	yes	NA	75	surgery recurrent tumor, irradiation	-
P18-G4l	recurrent	yes	yes	yes	Glioblastoma WHO grade IV	yes	yes	80	surgery recurrent tumor, chemo	NA
P19-O2	initial	no	yes	yes	Oligoastrocytoma WHO grade II	yes	yes	75	no	-
P19-O3	recurrent	no	yes	yes	Oligoastrocytoma WHO grade III	yes	yes	90	surgery initial tumor	-
P20-A2	initial	no	yes	no	Astrocytoma WHO grade II	yes	NA	NA	no	-
P20-A3	recurrent	no	yes	no	Astrocytoma WHO grade III	yes	NA	90	surgery initial tumor	-
P21-A2	initial	no	yes	yes	Astrocytoma WHO grade II	yes	yes	NA	no	-
P21-G4	recurrent	no	yes	yes	Glioblastoma WHO grade IV	yes	yes	90	surgery initial tumor, irradiation	-
P22-A2	initial	yes	yes	yes	Astrocytoma WHO grade II	yes	yes	90	no	-
P22-A3	recurrent	yes	yes	yes	Astrocytoma WHO grade III	yes	yes	90	surgery initial tumor, irradiation	-
