# Supplementary material for: Molecular Characterization of Astrocytoma Progression Towards Secondary Glioblastomas Utilizing Patient-Matched Tumor Pairs
Source: Cancers (Basel). 2020 Jun 26;12(6):1696. doi: 10.3390/cancers12061696 (PMC7352509; doi:10.3390/cancers12061696)
Supplement: Supplementary file 1 [file cancers-12-01696-s001.zip › Supporting_Tables_and_Figures/Table_S4_diffGeneExp_Tumor_vs_Normal.xlsx]

## Sheet: leftSubgroup_lilac
EnsemblID

## Sheet: middleSubgroup_lightblue
EnsemblID

## Sheet: rightSubgroup_green
EnsemblID
