# Supplementary material for: Molecular Characterization of Astrocytoma Progression Towards Secondary Glioblastomas Utilizing Patient-Matched Tumor Pairs
Source: Cancers (Basel). 2020 Jun 26;12(6):1696. doi: 10.3390/cancers12061696 (PMC7352509; doi:10.3390/cancers12061696)
Supplement: Supplementary file 1 [file cancers-12-01696-s001.zip › Supporting_Tables_and_Figures/Table_S7_HMM_Predictions.xlsx]

## Sheet: HMM_Pred
Gene

## Sheet: ProgGroup_A2_to_A3
Gene

## Sheet: ProgGroup_A2_to_G4
Gene

## Sheet: ProgGroup_A3_to_G4
Gene
