# Supplementary material for: Molecular Characterization of Astrocytoma Progression Towards Secondary Glioblastomas Utilizing Patient-Matched Tumor Pairs
Source: Cancers (Basel). 2020 Jun 26;12(6):1696. doi: 10.3390/cancers12061696 (PMC7352509; doi:10.3390/cancers12061696)
Supplement: Supplementary file 1 [file cancers-12-01696-s001.zip › Supporting_Tables_and_Figures/Table_S8_ExomeSeq_Predictions.xlsx]

## Sheet: MuTect_SNV_Predictions
Patient

## Sheet: IDH1
Patient

## Sheet: TP53
Patient

## Sheet: MUC4
Patient

## Sheet: ATRX
Patient
